# Supplementary material for: Development of a biomolecular approach to identify sperm functions and fertility using sperm RNAs
Source: Front Cell Dev Biol. 2023 Dec 5;11:1308167. doi: 10.3389/fcell.2023.1308167 (PMC10728490; doi:10.3389/fcell.2023.1308167)
Supplement: Supplementary file 1 [file Presentation1.zip]

Archive with 2 entries (2 files):
- Suppl. Table 1- 4.DOCX
- Suppl. Table 5.XLSX
