# Supplementary material for: Development of a biomolecular approach to identify sperm functions and fertility using sperm RNAs
Source: Front Cell Dev Biol. 2023 Dec 5;11:1308167. doi: 10.3389/fcell.2023.1308167 (PMC10728490; doi:10.3389/fcell.2023.1308167)
Supplement: Supplementary file 1 [file Presentation1.zip › Suppl. Table 5.XLSX]

## Sheet: TableS5
				Functional parameters																																							Fertility parameters						Sperm RNA marker expression
				Before in vitro capacitation (BC)													After in vitro capacitation (AC)													Difference between before and after in vitro capacitation (D)
		Litter size		Motility, %	HYP, %	VCL, μm/s	VSL, μm/s	VAP, μm/s	LIN, %	BCF, Hz	WOB, %	ALH, μm/s	AR, %	F, %	B, %		Motility, %	HYP, %	VCL, μm/s	VSL, μm/s	VAP, μm/s	LIN, %	BCF, Hz	WOB, %	ALH, μm/s	AR, %	F, %	B, %		Motility, %	HYP, %	VCL, μm/s	VSL, μm/s	VAP, μm/s	LIN, %	BCF, Hz	WOB, %	ALH, μm/s	AR, %	F, %	B, %		Weaning rate	Death birth	Average weaning piglets	Live birth	Mummy birth		HSPD1
	Litter size	1		-0.223511	-0.268918	-0.237101	-0.0993829	-0.216954	0.119331	0.284276	0.0870413	-0.22711	0.346043	0.0412232	-0.0824427		0.349464	-0.0422215	0.0454693	-0.0643066	0.0721013	0.07405	0.123468	0.0528722	0.102631	-0.240338	-0.239546	0.337286		0.413121	-0.0739637	0.116396	0.160998	0.208223	-0.0501044	-0.0817513	0.0246833	0.1622	-0.281257	-0.287895	0.419282		-0.402519	0.396337	-0.0450093	0.654*	-0.396908		-0.440*
	MOT_BC			1	0.423377	0.546*	0.648*	0.786*	0.28172	-0.41507	0.324675	0.601*	-0.317917	-0.151699	0.265678		-0.223377	-0.194805	-0.188312	0.251948	-0.0181818	0.236364	0.0778934	0.155334	-0.128571	-0.123377	-0.170032	0.148695		-0.581*	-0.466*	-0.592*	-0.564*	-0.679*	0.145857	0.33783	-0.0168831	-0.633*	0.247776	-0.0196936	-0.0980416		0.28972	-0.0838264	0.113842	-0.354217	0.146893		0.673*
	HYP_BC				1	0.877*	0.205195	0.435*	-0.411688	-0.813*	-0.415584	0.773*	-0.362868	0.224675	-0.262338		0.0753247	0.420779	0.406494	0.37013	0.398701	-0.185714	-0.522*	-0.219481	0.38961	-0.183117	-0.0714286	0.246753		-0.122078	-0.303896	-0.231169	0.025974	-0.0376623	0.167532	-0.0337662	0.181818	-0.201299	-0.0181818	-0.166234	0.185714		0.0792208	0.202145	0.0454545	-0.161039	0.0869586		0.324675
	VCL_BC					1	0.566*	0.751*	0.0598112	-0.942*	-0.0402597	0.975*	-0.207167	-0.0553066	0.0883843		-0.0337662	0.279221	0.280519	0.529*	0.424675	0.0285714	-0.201599	-0.0633514	0.315584	-0.074026	-0.0296958	0.0740692		-0.231169	-0.170072	-0.258662	-0.322777	-0.318845	-0.0101837	0.388672	0.0506494	-0.301135	-0.0381538	0.0259619	-0.00766553		0.081684	0.144954	-0.0315435	-0.265797	0.178503		0.491*
	VSL_BC						1	0.936*	0.686*	-0.518*	0.695*	0.703*	0.0990233	-0.14026	0.122078		-0.245455	-0.241558	-0.164935	0.491*	0.176623	0.496*	0.408057	0.355844	-0.0155844	-0.138961	0.0155844	-0.138961		-0.438*	-0.34026	-0.419481	-0.704*	-0.638*	-0.0415584	0.625*	-0.105195	-0.453*	0.0246753	0.171429	-0.294805		-0.0012987	0.108547	-0.149351	-0.320779	0.194186		0.460*
	VAP_BC							1	0.506*	-0.664*	0.529*	0.859*	-0.0605866	-0.0025974	0.025974		-0.172727	-0.0584416	-0.0181818	0.521*	0.250649	0.301299	0.19883	0.180519	0.0974026	-0.1	0.0363636	-0.148052		-0.432468	-0.315584	-0.396104	-0.669*	-0.596*	-0.109091	0.501*	-0.174026	-0.427273	0.106494	0.087013	-0.242857		0.0896104	0.0636984	-0.0909091	-0.325974	0.332143		0.606*
	LIN_BC								1	0.0519649	0.987*	0.264557	0.238438	-0.225249	0.172736		-0.236364	-0.432468	-0.379221	0.219481	-0.061039	0.547*	0.645*	0.182338	-0.255844	-0.0766234	-0.0115698	-0.119489		-0.238961	0.140975	-0.0881322	-0.633*	-0.424029	-0.461*	0.619*	-0.25974	-0.187138	0.140288	0.217978	-0.282971		0.027018	-0.0626893	-0.0216974	-0.0852462	0.0334216		0.18513
	BCF_BC									1	0.0766483	-0.875*	0.256111	-0.13316	0.146151		-0.0454693	-0.305944	-0.342319	-0.622*	-0.542*	-0.047418	0.280143	0.068204	-0.402079	0.159792	0.0539136	-0.136408		0.105229	0.277363	0.211757	0.115622	0.105879	-0.127964	-0.220851	-0.120818	0.205911	-0.000649562	0.124066	-0.0798961		-0.0766483	-0.129389	-0.00519649	0.159143	-0.191633		-0.369601
	WOB_BC										1	0.132511	0.228014	-0.257143	0.3		-0.215584	-0.436*	-0.376623	0.214286	-0.0779221	0.510*	0.692*	0.427273	-0.254545	-0.0233766	-0.0025974	-0.244156		-0.264935	-0.0155844	-0.114286	-0.622*	-0.475*	-0.253247	0.516*	-0.314286	-0.174026	0.141558	0.220779	-0.363636		0.0623377	-0.0662984	-0.0103896	-0.118182	0.122919		0.233766
	ALH_BC											1	-0.186381	-0.106884	0.128493		-0.0753491	0.182527	0.204612	0.543*	0.376746	0.125365	-0.0644174	-0.0157791	0.250731	-0.0993829	-0.0573951	0.0746563		-0.307243	-0.142828	-0.280897	-0.462*	-0.417652	-0.107916	0.495*	-0.0084443	-0.347634	-0.0108831	0.0501672	-0.0446372		0.138423	0.10506	0.00780882	-0.30462	0.170981		0.504*
	AR_BC												1	-0.479*	0.218894		0.0716616	-0.134854	-0.122476	-0.248861	-0.20391	0.0775248	0.484*	-0.00521175	-0.129642	0.417592	0.110098	-0.403259		0.224757	0.171988	0.0690557	-0.194138	-0.0872969	-0.144626	0.300979	-0.183063	0.00390882	-0.00325735	0.368732	-0.348536		-0.357005	0.201826	-0.222151	0.158307	-0.0593641		-0.356354
	F_BC													1	-0.940*		-0.0558442	0.202597	0.11039	-0.0311688	-0.012987	-0.25974	-0.350559	-0.146992	0.0506494	-0.238961	0.523*	-0.347828		-0.0324675	0.14724	0.143864	0.071402	0.129858	-0.0874678	-0.320764	-0.137662	0.162238	-0.0988681	-0.484*	0.528*		-0.269977	-0.0479196	-0.266165	0.088898	0.301448		-0.18398
	B_BC														1		-0.00909091	-0.296104	-0.212987	0.0363636	-0.0220779	0.288312	0.163155	0.214082	-0.133766	0.21039	-0.540*	0.477*		-0.0818182	-0.235272	-0.197106	-0.0474017	-0.151199	0.169453	0.167108	0.142857	-0.20099	0.108321	0.404626	-0.453*		0.378427	-0.0648858	0.336072	-0.130302	-0.271128		0.279537
	MOT_AC																1	0.666*	0.800*	0.405195	0.703*	-0.582*	-0.484*	-0.639*	0.825*	-0.0935065	-0.0012987	0.0636364		0.883*	0.753*	0.790*	0.545*	0.713*	-0.481*	-0.635*	-0.411688	0.803*	-0.167532	-0.0103896	0.150649		-0.0974026	0.155996	0.127273	0.362338	0.196801		-0.0415584
	HYP_AC																	1	0.944*	0.237662	0.604*	-0.839*	-0.722*	-0.808*	0.868*	-0.154545	0.28961	-0.133766		0.669*	0.643*	0.678*	0.363636	0.583*	-0.604*	-0.619*	-0.521*	0.660*	-0.255844	0.119481	0.0441558		-0.0337662	0.115047	0.0103896	0.0844156	0.351103		-0.0012987
	VCL_AC																		1	0.445*	0.778*	-0.713*	-0.684*	-0.725*	0.970*	-0.227273	0.201299	0.0012987		0.738*	0.638*	0.717*	0.461*	0.649*	-0.510*	-0.603*	-0.428571	0.713*	-0.323377	0.118182	0.0909091		-0.0519481	0.154696	0.0285714	0.11039	0.279837		0.0376623
	VSL_AC																			1	0.878*	0.205195	-0.132554	0.0883117	0.595*	-0.24026	0.0142857	0.105195		0.194805	0.111688	0.225974	0.211688	0.257143	-0.0155844	0.061039	0.0142857	0.263636	-0.0883117	0.0584416	-0.0194805		0.0766234	0.119597	0.0818182	-0.111688	0.315143		0.470*
	VAP_AC																				1	-0.205195	-0.437*	-0.298701	0.877*	-0.301299	0.0935065	0.11039		0.568*	0.416883	0.542*	0.452*	0.583*	-0.224675	-0.305195	-0.141558	0.586*	-0.267532	0.0831169	0.061039		0	0.226844	0.0922078	0.0480519	0.344565		0.246753
	LIN_AC																					1	0.701*	0.947*	-0.592*	-0.0311688	-0.24026	0.184416		-0.588*	-0.632*	-0.597*	-0.292208	-0.475*	0.660*	0.760*	0.616*	-0.575*	0.0922078	-0.0701299	-0.0363636		-0.0272727	0.0435489	-0.0532468	-0.141558	-0.296836		0.0792208
	BCF_AC																						1	0.356344	-0.621*	0.326836	-0.239933	-0.107791		-0.39961	-0.164769	-0.327467	-0.451*	-0.425016	-0.00499904	0.795*	0.118259	-0.367477	0.319119	0.111495	-0.262134		-0.148657	-0.0387971	-0.127039	0.0808639	-0.393642		0.00471617
	WOB_AC																							1	-0.643*	-0.0116883	-0.332081	0.350483		-0.618*	-0.505*	-0.497*	-0.0802628	-0.308141	0.573*	0.29635	0.621*	-0.471*	0.0726466	-0.190796	0.15493		0.215853	-0.0742759	0.167127	-0.12214	-0.360256		-0.129862
	ALH_AC																								1	-0.281818	0.180519	0.0298701		0.718*	0.599*	0.682*	0.435*	0.619*	-0.481*	-0.542*	-0.397403	0.701*	-0.336364	0.145455	0.0454545		-0.0909091	0.208645	0.00519481	0.116883	0.290298		0.119481
	AR_AC																									1	-0.203896	-0.279221		-0.0519481	0.0545455	0.012987	-0.0467532	-0.0311688	-0.012987	0.236364	-0.116883	-0.0298701	0.822*	0.0415584	-0.341558		0.138961	-0.323692	0.0376623	-0.0727273	0.0751897		0.128571
	F_AC																										1	-0.834*		0.146753	0.310359	0.238282	-0.017518	0.11792	-0.300146	-0.180676	-0.349351	0.234596	-0.316239	0.493*	-0.339332		-0.460*	0.0967894	-0.548*	-0.09257	0.606*		0.0963837
	B_AC																											1		-0.0688312	-0.377193	-0.202327	0.165264	-0.00273638	0.394231	-0.0922243	0.527*	-0.165438	-0.149004	-0.501*	0.568*		0.416503	-0.0147528	0.508*	0.0921731	-0.558*		-0.166
	MOT_D																													1	0.853*	0.903*	0.626*	0.844*	-0.482*	-0.622*	-0.384416	0.903*	-0.249351	0.0428571	0.144156		-0.227273	0.152096	0.0350649	0.453*	0.162148		-0.348052
	HYP_D																														1	0.919*	0.282911	0.634*	-0.771*	-0.246717	-0.691*	0.855*	-0.0102305	0.16825	-0.162171		0.0115124	-0.122617	0.064838	0.111821	0.550*		-0.0359565
	VCL_D																															1	0.595*	0.870*	-0.595*	-0.475*	-0.557*	0.988*	-0.161067	0.0977284	-0.0205763		-0.0983812	-0.0304951	0.0273356	0.248925	0.417628		-0.148553
	VSL_D																																1	0.908*	0.270308	-0.624*	0.235065	0.699*	-0.256696	-0.0908383	0.212003		-0.184475	0.0999384	-0.0484761	0.25752	0.0109779		-0.272426
	VAP_D																																	1	-0.141015	-0.597*	-0.0831169	0.930*	-0.268502	-0.0114976	0.138842		-0.21036	0.0842856	-0.0407243	0.328054	0.188596		-0.265311
	LIN_D																																		1	0.00359746	0.979*	-0.484*	-0.0504168	-0.218764	0.241099		0.000416428	0.0703029	-0.025579	-0.0598861	-0.445*		-0.0698261
	BCF_D																																			1	0.346753	-0.537*	0.23005	0.141902	-0.250049		-0.129124	0.0766179	-0.20216	-0.131134	-0.247079		0.242753
	WOB_D																																				1	-0.465*	-0.0597403	-0.231169	0.255844		-0.0818182	0.158596	-0.0233766	0.0116883	-0.521*		-0.127273
	ALH_D																																					1	-0.200433	0.0751973	0.0204733		-0.162617	-0.00215574	-0.0149053	0.302242	0.361299		-0.180295
	AR_D																																						1	-0.223646	-0.252572		0.268579	-0.406584	0.187689	-0.0656614	-0.000634197		0.306813
	F_D																																							1	-0.887*		-0.196852	0.148227	-0.291283	-0.185712	0.314295		0.28665
	B_D																																								1		0.0679544	0.0458125	0.200088	0.215523	-0.311707		-0.430175
	Weaning rate																																										1	-0.528*	0.894*	-0.288262	0.160132		0.220133
	Death birth																																											1	-0.496*	-0.18614	-0.213057		-0.295434
	Average weaning piglets																																												1	0.140912	0.0481999		0.0643419
	Live birth																																													1	-0.202326		-0.20549
	Mummy birth																																														1		0.427609
	HSPD1																																																1
	AVTB
	PHB
	AVPR2
	EQTN
	ZP4
	UNC13B
	RIMS1
	IZUMO1R
	IZUMO1
	SPACA3
	CD9
	RAB3A
	SYT6
	PRDX4
	PSPI
	PSPII
	SLC9A3R1
[truncated: 17 more columns]
